# Supplementary material for: MCMCINLA estimation of varying coefficient spatial lag model—A study of China’s economic development in the context of population aging
Source: PLoS One. 2023 May 15;18(5):e0279504. doi: 10.1371/journal.pone.0279504 (PMC10184945; doi:10.1371/journal.pone.0279504)
Supplement: S1 Data — (ZIP) [file pone.0279504.s001.zip]

Archive with 15 entries (15 files):
- S1 Data/Gross regional product.xlsx
- S1 Data/Industrial enterprises above the scale of invention patents by region.xlsx
- S1 Data/Number of major enterprises in national-level high-tech zones.xlsx
- S1 Data/Number of new product development projects in industrial enterprises above the scale by region.xlsx
- S1 Data/Per capita consumption expenditure of residents by region.xlsx
- S1 Data/Per capita disposable income of residents by region.xlsx
- S1 Data/Population age composition by region.xlsx
- S1 Data/Real estate development enterprise main business income.xlsx
- S1 Data/Real estate development enterprises complete sets of residential sales.xlsx
- S1 Data/Real estate development enterprises completed investment this year.xlsx
- S1 Data/Registration of foreign-invested enterprises by region at the end of the year.xlsx
- S1 Data/Share of year-end urban population by region.xlsx
- S1 Data/Technology market turnover by region.xlsx
- S1 Data/Total import and export of goods by region.xlsx
- S1 Data/Total import and export of goods of foreign-invested enterprises by region.xlsx
