# Supplementary material for: MCMCINLA estimation of varying coefficient spatial lag model—A study of China’s economic development in the context of population aging
Source: PLoS One. 2023 May 15;18(5):e0279504. doi: 10.1371/journal.pone.0279504 (PMC10184945; doi:10.1371/journal.pone.0279504)
Supplement: S1 Data — (ZIP) [file pone.0279504.s001.zip › S1 Data/Gross regional product.xlsx]

## Sheet: Sheet1
	2020	2019	2018	2017	2016	2015
Beijing	36102.6	35371.3	30320	28014.9	25669.1	23014.6
Tianjin	14083.7	14104.3	18809.6	18549.2	17885.4	16538.2
Hebei	36206.9	35104.5	36010.3	34016.3	32070.5	29806.1
Shanxi	17651.9	17026.7	16818.1	15528.4	13050.4	12766.5
Inner Mongolia	17359.8	17212.5	17289.2	16096.2	18128.1	17831.5
Liaoning	25115	24909.5	25315.3	23409.2	22246.9	28669
Jilin	12311.3	11726.8	15074.6	14944.5	14776.8	14063.1
Heilongjiang	13698.5	13612.7	16361.6	15902.7	15386.1	15083.7
Shanghai	38700.6	38155.3	32679.9	30633	28178.7	25123.5
Jiangsu	102719	99631.5	92595.4	85869.8	77388.3	70116.4
Zhejiang	64613.3	62351.7	56197.2	51768.3	47251.4	42886.5
Anhui	38680.6	37114	30006.8	27018	24407.6	22005.6
Fujian	43903.9	42395	35804	32182.1	28810.6	25979.8
Jiangxi	25691.5	24757.5	21984.8	20006.3	18499	16723.8
Shandong	73129	71067.5	76469.7	72634.1	68024.5	63002.3
Henan	54997.1	54259.2	48055.9	44552.8	40471.8	37002.2
Hubei	43443.5	45828.3	39366.6	35478.1	32665.4	29550.2
Hunan	41781.5	39752.1	36425.8	33903	31551.4	28902.2
Guangdong	110761	107671	97277.8	89705.2	80854.9	72812.6
Guangxi	22156.7	21237.1	20352.5	18523.3	18317.6	16803.1
Hainan	5532.39	5308.93	4832.05	4462.54	4053.2	3702.76
Chongqing	25002.8	23605.8	20363.2	19424.7	17740.6	15717.3
Sichuan	48598.8	46615.8	40678.1	36980.2	32934.5	30053.1
Guizhou	17826.6	16769.3	14806.5	13540.8	11776.7	10502.6
Yunnan	24521.9	23223.8	17881.1	16376.3	14788.4	13619.2
Tibet	1902.74	1697.82	1477.63	1310.92	1151.41	1026.39
Shanxi	26181.9	25793.2	24438.3	21898.8	19399.6	18021.9
Gansu	9016.7	8718.3	8246.07	7459.9	7200.37	6790.32
Qinghai	3005.92	2965.95	2865.23	2624.83	2572.49	2417.05
Ningxia	3920.55	3748.48	3705.18	3443.56	3168.59	2911.77
Xinjiang	13797.6	13597.1	12199.1	10882	9649.7	9324.8
