# Supplementary material for: MCMCINLA estimation of varying coefficient spatial lag model—A study of China’s economic development in the context of population aging
Source: PLoS One. 2023 May 15;18(5):e0279504. doi: 10.1371/journal.pone.0279504 (PMC10184945; doi:10.1371/journal.pone.0279504)
Supplement: S1 Data — (ZIP) [file pone.0279504.s001.zip › S1 Data/Industrial enterprises above the scale of invention patents by region.xlsx]

## Sheet: Sheet1
	2020	2019	2018	2017	2016	2015
Beijing	13078	11543	10386	10119	9392	10281
Tianjin	6060	4676	4939	5463	7300	6507
Hebei	7543	8431	6067	4798	4120	3393
Shanxi	3059	2543	2416	1632	1410	1303
Inner Mongolia	2331	2050	1440	1733	1321	1031
Liaoning	6252	4995	5425	4994	4382	4131
Jilin	2764	2386	1314	1231	1176	787
Heilongjiang	2650	2060	1232	1648	1934	1752
Shanghai	17544	15239	12541	12329	11293	10740
Jiangsu	62892	57429	55944	45719	49229	41744
Zhejiang	35319	30914	27998	21817	19280	17242
Anhui	27083	22975	26175	24394	23322	19967
Fujian	12934	11025	9850	8810	8162	6880
Jiangxi	6949	5768	5216	3949	3290	2522
Shandong	27413	21948	31329	28448	22769	19621
Henan	9899	8734	8911	7704	6197	5250
Hubei	18798	16366	12858	10112	9227	7227
Hunan	15169	13356	11517	9144	8021	7591
Guangdong	127497	121320	103499	86724	68168	51672
Guangxi	2803	2634	2559	2502	2660	2005
Hainan	411	269	249	267	360	312
Chongqing	6300	5565	6198	5149	5392	6758
Sichuan	13439	11250	10705	10335	8523	8085
Guizhou	3475	2985	2611	2542	2021	1953
Yunnan	3131	2665	2038	1891	1878	1493
Tibet	29	32	15	12	15	14
Shanxi	6445	5593	4436	3939	3360	3036
Gansu	1229	1292	1207	1052	814	698
Qinghai	494	438	321	271	285	144
Ningxia	1408	1087	929	937	909	761
Xinjiang	1671	1234	1244	961	777	788
