# Supplementary material for: MCMCINLA estimation of varying coefficient spatial lag model—A study of China’s economic development in the context of population aging
Source: PLoS One. 2023 May 15;18(5):e0279504. doi: 10.1371/journal.pone.0279504 (PMC10184945; doi:10.1371/journal.pone.0279504)
Supplement: S1 Data — (ZIP) [file pone.0279504.s001.zip › S1 Data/Number of major enterprises in national-level high-tech zones.xlsx]

## Sheet: Sheet1
	2020	2019	2018	2017	2016	2015
Beijing	27487	24892	22111	22013	19869	16693
Tianjin	4240	4357	4251	4073	4005	3963
Hebei	3315	2947	2314	1715	1499	1366
Shanxi	1806	1664	1402	1211	1204	1224
Inner Mongolia	693	634	615	607	571	568
Liaoning	4282	4019	2843	2662	2407	2746
Jilin	2013	1864	2229	2260	2354	2257
Heilongjiang	1749	1052	856	961	910	916
Shanghai	11954	8410	6190	5483	4359	3983
Jiangsu	22229	15641	13295	8600	7988	7153
Zhejiang	6188	6288	4990	4432	4219	3934
Anhui		3515	2552	2201	1851	1743
Fujian		3050	2858	2479	1975	1706
Jiangxi		2269	1968	1510	1366	1263
Shandong		5310	5105	4739	4420	4089
Henan		4694	3770	3191	2225	2153
Hubei		7988	7567	6330	5613	5186
Hunan		3895	3259	2843	2216	2040
Guangdong		18432	14878	11067	8437	6820
Guangxi		2464	2045	1723	1558	647
Hainan		231	232	226	159	157
Chongqing		2318	2056	1423	1265	1203
Sichuan		4440	3654	3179	2840	2704
Guizhou		1051	977	911	733	746
Yunnan		502	462	396	384	352
Tibet		0	0	0	0	0
Shanxi		6352	5754	5317	5075	4924
Gansu		885	828	767	751	700
Qinghai		195	193	162	160	149
Ningxia		85	59	54	72	70
Xinjiang		803	745	696	608	542
