# Supplementary material for: MCMCINLA estimation of varying coefficient spatial lag model—A study of China’s economic development in the context of population aging
Source: PLoS One. 2023 May 15;18(5):e0279504. doi: 10.1371/journal.pone.0279504 (PMC10184945; doi:10.1371/journal.pone.0279504)
Supplement: S1 Data — (ZIP) [file pone.0279504.s001.zip › S1 Data/Number of new product development projects in industrial enterprises above the scale by region.xlsx]

## Sheet: Sheet1
	2020	2019	2018	2017	2016	2015
Beijing	13188	12142	11010	10490	10304	10580
Tianjin	14449	12714	11797	11373	10767	9800
Hebei	20229	14913	11449	10238	8428	7489
Shanxi	6539	4778	3913	3119	2206	1910
Inner Mongolia	2527	1996	1686	1606	1509	1228
Liaoning	14329	12212	9876	8228	6910	5494
Jilin	3741	3511	2842	2791	2470	2548
Heilongjiang	4501	3658	3036	3252	2677	2760
Shanghai	22755	20836	18259	16121	15046	14378
Jiangsu	102826	95797	80921	69653	64029	57204
Zhejiang	133346	110063	87445	72083	63124	55123
Anhui	32863	27734	25728	22904	19920	17025
Fujian	27029	22275	18067	14971	11833	9737
Jiangxi	23138	20589	15614	11689	8371	4635
Shandong	59946	44196	40440	38273	32952	28306
Henan	22244	19035	16230	13058	10385	9780
Hubei	20290	17737	15372	12460	10450	8934
Hunan	26253	21343	15020	10204	7632	6402
Guangdong	166140	146954	121523	103149	66843	43456
Guangxi	6502	4846	3444	3232	3217	2781
Hainan	1018	835	706	549	512	500
Chongqing	16907	14274	12812	11227	9243	7352
Sichuan	22133	17648	13962	11583	8846	6971
Guizhou	4993	4235	3102	2537	2231	1623
Yunnan	5532	5661	4150	4208	3834	2503
Tibet	52	39	38	22	24	16
Shanxi	9810	7595	6103	5093	4506	4434
Gansu	1565	1458	1279	1209	1222	1291
Qinghai	308	259	195	369	126	121
Ningxia	1777	1448	1350	1194	1102	981
Xinjiang	1195	1018	936	976	1153	924
