# Supplementary material for: MCMCINLA estimation of varying coefficient spatial lag model—A study of China’s economic development in the context of population aging
Source: PLoS One. 2023 May 15;18(5):e0279504. doi: 10.1371/journal.pone.0279504 (PMC10184945; doi:10.1371/journal.pone.0279504)
Supplement: S1 Data — (ZIP) [file pone.0279504.s001.zip › S1 Data/Per capita consumption expenditure of residents by region.xlsx]

## Sheet: Sheet1
	2020	2019	2018	2017	2016	2015
Beijing	38903.3	43038.3	39842.7	37425.3	35415.7	33802.8
Tianjin	28461.4	31853.6	29902.9	27841.4	26129.3	24162.5
Hebei	18037	17987.2	16722	15437	14247.5	13030.7
Shanxi	15732.7	15862.6	14810.1	13664.4	12682.9	11729.1
Inner Mongolia	19794.5	20743.4	19665.2	18945.5	18072.3	17178.5
Liaoning	20672.1	22202.8	21398.3	20463.4	19852.8	17199.8
Jilin	17317.7	18075.4	17200.4	15631.9	14772.6	13763.9
Heilongjiang	17056.4	18111.5	16994	15577.5	14445.8	13402.5
Shanghai	42536.3	45605.1	43351.3	39791.9	37458.3	34783.6
Jiangsu	26225.1	26697.3	25007.4	23468.6	22129.9	20555.6
Zhejiang	31294.7	32025.8	29470.7	27079.1	25526.6	24116.9
Anhui	18877.3	19137.4	17044.6	15751.7	14711.5	12840.1
Fujian	25125.8	25314.3	22996	21249.3	20167.5	18850.2
Jiangxi	17955.3	17650.5	15792	14459	13258.6	12403.4
Shandong	20940.1	20427.5	18779.8	17280.7	15926.4	14578.4
Henan	16142.6	16331.8	15168.5	13729.6	12712.3	11835.1
Hubei	19245.9	21567	19537.8	16937.6	15888.7	14316.5
Hunan	20997.6	20478.9	18807.9	17160.4	15750.5	14267.3
Guangdong	28491.9	28994.7	26054	24819.6	23448.4	20975.7
Guangxi	16356.8	16418.3	14934.8	13423.7	12295.2	11401
Hainan	18971.6	19554.9	17528.4	15402.7	14275.4	13575
Chongqing	21678.1	20773.9	19248.5	17898.1	16384.8	15139.5
Sichuan	19783.4	19338.3	17663.6	16179.9	14838.5	13632.1
Guizhou	14873.8	14780	13798.1	12969.6	11931.6	10413.8
Yunnan	16792.4	15779.8	14249.9	12658.1	11768.8	11005.4
Tibet	13224.8	13029.2	11520.2	10320.1	9318.7	8245.8
Shanxi	17417.6	17464.9	16159.7	14899.7	13943	13087.2
Gansu	16174.9	15879.1	14624	13120.1	12254.2	10950.8
Qinghai	18284.2	17544.8	16557.2	15503.1	14774.7	13611.3
Ningxia	17505.8	18296.8	16715.1	15350.3	14965.4	13815.6
Xinjiang	16512.1	17396.6	16189.1	15087.3	14066.5	12867.4
