# Supplementary material for: MCMCINLA estimation of varying coefficient spatial lag model—A study of China’s economic development in the context of population aging
Source: PLoS One. 2023 May 15;18(5):e0279504. doi: 10.1371/journal.pone.0279504 (PMC10184945; doi:10.1371/journal.pone.0279504)
Supplement: S1 Data — (ZIP) [file pone.0279504.s001.zip › S1 Data/Per capita disposable income of residents by region.xlsx]

## Sheet: Sheet1
	2020	2019	2018	2017	2016	2015
Beijing	69433.5	67755.9	62361.2	57229.8	52530.4	48458
Tianjin	43854.1	42404.1	39506.1	37022.3	34074.5	31291.4
Hebei	27135.9	25664.7	23445.7	21484.1	19725.4	18118.1
Shanxi	25213.7	23828.5	21990.1	20420	19048.9	17853.7
Inner Mongolia	31497.3	30555	28375.7	26212.2	24126.6	22310.1
Liaoning	32738.3	31819.7	29701.4	27835.4	26039.7	24575.6
Jilin	25751	24562.9	22798.4	21368.3	19967	18683.7
Heilongjiang	24902	24253.6	22725.8	21205.8	19838.5	18592.7
Shanghai	72232.4	69441.6	64182.6	58988	54305.3	49867.2
Jiangsu	43390.4	41399.7	38095.8	35024.1	32070.1	29538.9
Zhejiang	52397.4	49898.8	45839.8	42045.7	38529	35537.1
Anhui	28103.2	26415.1	23983.6	21863.3	19998.1	18362.6
Fujian	37202.4	35616.1	32643.9	30047.7	27607.9	25404.4
Jiangxi	28016.5	26262.4	24079.7	22031.4	20109.6	18437.1
Shandong	32885.7	31597	29204.6	26929.9	24685.3	22703.2
Henan	24810.1	23902.7	21963.5	20170	18443.1	17124.8
Hubei	27880.6	28319.5	25814.5	23757.2	21786.6	20025.6
Hunan	29379.9	27679.7	25240.7	23102.7	21114.8	19317.5
Guangdong	41028.6	39014.3	35809.9	33003.3	30295.8	27858.9
Guangxi	24562.3	23328.2	21485	19904.8	18305.1	16873.4
Hainan	27904.1	26679.5	24579	22553.2	20653.4	18979
Chongqing	30823.9	28920.4	26385.8	24153	22034.1	20110.1
Sichuan	26522.1	24703.1	22460.6	20579.8	18808.3	17221
Guizhou	21795.4	20397.4	18430.2	16703.6	15121.1	13696.6
Yunnan	23294.9	22082.4	20084.2	18348.3	16719.9	15222.6
Tibet	21744.1	19501.3	17286.1	15457.3	13639.2	12254.3
Shanxi	26226	24666.3	22528.3	20635.2	18873.7	17395
Gansu	20335.1	19139	17488.4	16011	14670.3	13466.6
Qinghai	24037.4	22617.7	20757.3	19001	17301.8	15812.7
Ningxia	25734.9	24411.9	22400.4	20561.7	18832.3	17329.1
Xinjiang	23844.7	23103.4	21500.2	19975.1	18354.7	16859.1
