# Supplementary material for: MCMCINLA estimation of varying coefficient spatial lag model—A study of China’s economic development in the context of population aging
Source: PLoS One. 2023 May 15;18(5):e0279504. doi: 10.1371/journal.pone.0279504 (PMC10184945; doi:10.1371/journal.pone.0279504)
Supplement: S1 Data — (ZIP) [file pone.0279504.s001.zip › S1 Data/Population age composition by region.xlsx]

## Sheet: Sheet1
	2020	2019	2018	2017	2016	2015
Beijing	2912060	1909	1989	2225	2129	35775
Tianjin	2045692	1461	1397	1442	1482	24641
Hebei	10387937	7767	7854	7326	6845	117567
Shanxi	4504674	3190	3147	2746	2688	52324
Inner Mongolia	3138918	2013	2047	2260	1995	37288
Liaoning	7417481	5382	5353	5063	4849	87595
Jilin	3757224	2783	2743	2735	2490	46769
Heilongjiang	4972868	4020	3780	3793	3805	64239
Shanghai	4049012	3055	2972	2827	2617	47936
Jiangsu	13726531	9447	9435	9210	9048	157135
Zhejiang	8566349	6374	6108	5812	5449	96855
Anhui	9159411	6923	6840	6713	5969	106895
Fujian	4609999	3086	3065	3069	3231	53694
Jiangxi	5371021	3686	3707	3723	3702	64388
Shandong	15364078	12402	12495	10672	9725	178471
Henan	13401904	8711	8698	8567	8075	145415
Hubei	8424339	6026	6059	5955	5716	102146
Hunan	9842067	7078	7057	6895	6814	118534
Guangdong	10813000	7672	7687	7121	7086	123964
Guangxi	6114117	3930	4046	3936	3943	72940
Hainan	1051500	685	629	626	635	11954
Chongqing	5473605	3725	3678	3618	3570	62282
Sichuan	14167600	10266	10244	9557	9513	165273
Guizhou	4456455	3271	3344	2946	2879	52149
Yunnan	5073259	3743	3790	3336	3362	62088
Tibet	206963	165	160	162	139	2890
Shanxi	5266597	3633	3536	3512	3439	60994
Gansu	3147817	2377	2446	2243	2186	37912
Qinghai	514093	404	375	390	360	6502
Ningxia	692824	514	507	476	441	7643
Xinjiang	2005885	1586	1458	1472	1458	26207
