# Supplementary material for: MCMCINLA estimation of varying coefficient spatial lag model—A study of China’s economic development in the context of population aging
Source: PLoS One. 2023 May 15;18(5):e0279504. doi: 10.1371/journal.pone.0279504 (PMC10184945; doi:10.1371/journal.pone.0279504)
Supplement: S1 Data — (ZIP) [file pone.0279504.s001.zip › S1 Data/Real estate development enterprise main business income.xlsx]

## Sheet: Sheet1
	2020	2019	2018	2017	2016	2015
Beijing	3165.08	3425.84	3515.5	4110.26	4611.7	3827.48
Tianjin	2064.59	2126.73	2089.75	2451.2	1976.34	1633.07
Hebei	2519.16	2313.24	2748.27	2414.27	2856.33	2305.92
Shanxi	1450.67	1227.24	887.64	825.51	866.08	633.65
Inner Mongolia	945.89	731.43	920.59	687.11	815.47	651.86
Liaoning	2860.04	2492.57	2493.77	2241.11	2087.72	2104.15
Jilin	914.2	986.81	1065.83	909.8	950.93	795.81
Heilongjiang	840.91	993.99	1075.15	958.83	1217.42	816.35
Shanghai	5663.16	5031.76	5612.27	6232.48	6505.93	4388.06
Jiangsu	15525.9	13257.2	15565.8	11061.6	10837.6	8200.59
Zhejiang	11946.9	9247.5	8176.62	8926.99	7768.97	5442
Anhui	5474.19	5124.85	4663.29	3363.71	3330.94	2645.52
Fujian	3861.36	3377.07	4512.6	3598.84	3254.62	2852.12
Jiangxi	2745.68	2529.97	2679.25	2260.89	2007.25	1414.36
Shandong	7997.22	6895.29	7557.5	6534.11	6149.37	4662.13
Henan	5324.38	5458.19	5043.35	3894.88	3678.44	2839.59
Hubei	4119.98	4837.02	5931.4	3683.47	3278.53	2744.21
Hunan	3546.4	3900.54	4040.24	2708.36	2269.11	1912.93
Guangdong	15927.3	16160.5	14484.1	12101.3	11204.3	8238.36
Guangxi	2171.32	2342.83	2092.57	1572.95	1371.3	1122.11
Hainan	1059.35	1274.87	1525.68	1623.61	968.27	593.67
Chongqing	4067.81	3777.44	3713.69	2747.38	2498.85	2278.7
Sichuan	5858.34	4992.08	5444.43	4038.76	3479.92	3111.54
Guizhou	1659.96	1718.81	1608.96	1583.51	1182.03	926.36
Yunnan	2120.8	1820.7	1677.98	1349.64	1014.35	1034.45
Tibet	44.27	50.23	47.29	52.17	20.23	21.45
Shanxi	2415.82	2038.81	1782.35	1925.29	1758.52	1359.59
Gansu	756.66	779.19	779.9	733	649.97	533.77
Qinghai	205.62	202.01	144.45	136.2	258.85	114.23
Ningxia	475.45	393.88	330.08	335.46	368.59	291.87
Xinjiang	853.69	731.13	714.38	834.22	853.52	678.41
