# Supplementary material for: MCMCINLA estimation of varying coefficient spatial lag model—A study of China’s economic development in the context of population aging
Source: PLoS One. 2023 May 15;18(5):e0279504. doi: 10.1371/journal.pone.0279504 (PMC10184945; doi:10.1371/journal.pone.0279504)
Supplement: S1 Data — (ZIP) [file pone.0279504.s001.zip › S1 Data/Real estate development enterprises complete sets of residential sales.xlsx]

## Sheet: Sheet1
	2020	2019	2018	2017	2016	2015
Beijing	68943	75557	49412	57950	92387	113181
Tianjin	113545	129196	107316	125150	242287	167083
Hebei	503193	436573	449855	513767	565634	501954
Shanxi	213622	182563	191333	196486	166423	130673
Inner Mongolia	157453	153962	157230	158195	195175	185031
Liaoning	341764	345715	378186	410420	371332	375240
Jilin	156928	181291	180868	164319	172275	138747
Heilongjiang	136185	149471	174122	200367	192389	189258
Shanghai	145572	138412	143725	139628	195044	198077
Jiangsu	1159388	1064427	1014809	1077200	1096211	913062
Zhejiang	762918	661470	664046	634063	614849	430145
Anhui	760693	733434	828007	735435	709401	517542
Fujian	489468	471476	446805	417153	378563	296405
Jiangxi	498752	482939	471058	442196	369982	287453
Shandong	963273	930841	987777	979142	935027	775586
Henan	1106544	1130247	1114669	1039431	913280	693734
Hubei	512012	678139	704013	682464	631330	525927
Hunan	687391	654565	658427	639220	630886	483857
Guangdong	1180557	11060645	1093652	1212690	1196094	943194
Guangxi	530605	542579	504148	494930	354015	294588
Hainan	61228	77954	162803	268435	172347	119393
Chongqing	451736	484681	523030	582851	565075	496914
Sichuan	1028190	979682	957882	884861	822273	685981
Guizhou	425432	395143	381021	347650	319528	276382
Yunnan	337296	323079	290014	286841	247148	214233
Tibet	6985	9173	5542	4143	6323	3691
Shanxi	333128	323359	312177	306586	276798	256955
Gansu	162380	139465	131212	126937	138886	127254
Qinghai	35088	34908	34428	34938	35710	31205
Ningxia	77373	71521	75795	76202	72994	62953
Xinjiang	148283	128599	105058	121761	142899	143200
