# Supplementary material for: MCMCINLA estimation of varying coefficient spatial lag model—A study of China’s economic development in the context of population aging
Source: PLoS One. 2023 May 15;18(5):e0279504. doi: 10.1371/journal.pone.0279504 (PMC10184945; doi:10.1371/journal.pone.0279504)
Supplement: S1 Data — (ZIP) [file pone.0279504.s001.zip › S1 Data/Real estate development enterprises completed investment this year.xlsx]

## Sheet: Sheet1
	2020	2019	2018	2017	2016	2015
Beijing	3938.71	3838.38	3873.35	3692.54	4000.57	4177.05
Tianjin	2608.54	2727.82	2424.49	2233.39	2300.01	1871.55
Hebei	4601.13	4347.05	4476.4	4823.91	4695.63	4285.27
Shanxi	1830.36	1656.5	1376.59	1166.28	1597.35	1494.87
Inner Mongolia	1176.48	1041.95	882.85	889.72	1133.48	1081.05
Liaoning	2978.86	2833.95	2599.27	2289.67	2094.85	3558.64
Jilin	1460.78	1315.52	1175.88	910.14	1016.76	924.24
Heilongjiang	982.92	958.01	944.4	815.6	864.84	992.15
Shanghai	4698.75	4231.38	4033.18	3856.53	3709.03	3468.94
Jiangsu	13171.3	12009.4	10982.3	9629.11	8956.37	8153.68
Zhejiang	11413.7	10683	9944.93	8226.78	7469.37	7111.93
Anhui	7042.29	6670.48	5974.11	5612.47	4603.56	4424.86
Fujian	6026.8	5673.13	4940.34	4794.23	4588.83	4469.61
Jiangxi	2378.08	2239.11	2174.93	2013.98	1770.94	1520.1
Shandong	9450.49	8614.89	7552.97	6637.25	6323.38	5892.16
Henan	7782.29	7464.59	7015.47	7090.25	6179.13	4818.93
Hubei	4888.87	5111.73	4693.12	4574.89	4296.38	4249.23
Hunan	4880.44	4445.47	3945.95	3426.13	2957.04	2613.75
Guangdong	17312.7	15852.2	14412.2	12075.7	10307.8	8538.47
Guangxi	3845.62	3814.41	3004.13	2683.48	2397.99	1909.09
Hainan	1341.67	1336.18	1715.04	2053.11	1787.6	1704
Chongqing	4351.96	4439.3	4248.76	3980.08	3725.95	3751.28
Sichuan	7315.31	6573.24	5697.87	5149.89	5282.64	4813.03
Guizhou	3418.75	2990.81	2349.23	2201	2148.96	2205.09
Yunnan	4505.19	4151.41	3247.23	2786.25	2688.34	2669.01
Tibet	165.47	129.56	92.6	40.36	48.54	50.02
Shanxi	4404.39	3903.65	3534.67	3101.97	2736.75	2494.29
Gansu	1355.64	1257.85	1116.39	944.52	850.03	768.06
Qinghai	421.35	406.29	351.82	408.59	396.92	336
Ningxia	433.27	403.09	449.57	652.84	728.16	633.64
Xinjiang	1260.89	1074.04	1033.44	1037.86	923.4	998.88
