# Supplementary material for: MCMCINLA estimation of varying coefficient spatial lag model—A study of China’s economic development in the context of population aging
Source: PLoS One. 2023 May 15;18(5):e0279504. doi: 10.1371/journal.pone.0279504 (PMC10184945; doi:10.1371/journal.pone.0279504)
Supplement: S1 Data — (ZIP) [file pone.0279504.s001.zip › S1 Data/Registration of foreign-invested enterprises by region at the end of the year.xlsx]

## Sheet: Sheet1
	2020	2019	2018	2017	2016	2015
Beijing	32545	32201	32306	31442	30401	29396
Tianjin	15151	15290	15089	13938	13339	12278
Hebei	10088	9700	8255	7956	7286	6867
Shanxi	3617	3520	3381	3437	3699	3606
Inner Mongolia	3329	3504	3511	3453	3362	2967
Liaoning	16257	15996	17028	16883	16949	17745
Jilin	4249	4118	4018	4044	3853	4437
Heilongjiang	6278	5296	5028	4444	4227	4149
Shanghai	92922	90757	87300	84007	79410	74885
Jiangsu	63031	62360	59308	58577	55938	53551
Zhejiang	44024	43121	40191	37422	34442	32778
Anhui	8281	7903	6611	6135	5549	5063
Fujian	31638	31608	30150	28264	28351	25895
Jiangxi	6813	6791	6137	6059	6918	7094
Shandong	35378	33760	30733	29512	28527	27240
Henan	10243	10145	8257	7827	8058	8316
Hubei	12468	12378	11761	10962	8976	8646
Hunan	10715	9870	8765	7733	6677	5865
Guangdong	175397	179268	170968	135869	119688	111169
Guangxi	6577	5972	5333	4872	4485	4215
Hainan	4234	3319	2707	2442	2660	3111
Chongqing	6719	6358	6299	5739	5555	5009
Sichuan	13545	12950	12502	11462	10370	10594
Guizhou	3184	3056	1891	1671	1511	1662
Yunnan	6062	5602	4343	4366	4087	3901
Tibet	282	278	266	252	236	221
Shanxi	6287	6170	5856	5629	5953	6017
Gansu	2532	2554	2342	2061	2079	2130
Qinghai	663	548	519	470	440	404
Ningxia	899	898	762	738	651	584
Xinjiang	1994	1932	1659	1679	1474	1384
