# Supplementary material for: MCMCINLA estimation of varying coefficient spatial lag model—A study of China’s economic development in the context of population aging
Source: PLoS One. 2023 May 15;18(5):e0279504. doi: 10.1371/journal.pone.0279504 (PMC10184945; doi:10.1371/journal.pone.0279504)
Supplement: S1 Data — (ZIP) [file pone.0279504.s001.zip › S1 Data/Share of year-end urban population by region.xlsx]

## Sheet: Sheet1
	2020	2019	2018	2017	2016	2015
Beijing	87.55	86.6	86.5	86.5	86.5	86.5
Tianjin	84.7	83.48	83.15	82.93	82.93	82.64
Hebei	60.07	57.62	56.43	55.01	53.32	51.33
Shanxi	62.53	59.55	58.41	57.34	56.21	55.03
Inner Mongolia	67.48	63.37	62.71	62.02	61.19	60.3
Liaoning	72.14	68.11	68.1	67.49	67.37	67.35
Jilin	62.64	58.27	57.53	56.65	55.97	55.31
Heilongjiang	65.61	60.9	60.1	59.4	59.2	58.8
Shanghai	89.3	88.3	88.1	87.8	87.9	87.6
Jiangsu	73.44	70.61	69.61	68.76	67.72	66.52
Zhejiang	72.17	70	68.9	68	67	65.8
Anhui	58.33	55.81	54.69	53.49	51.99	50.5
Fujian	68.75	66.5	65.82	64.8	63.6	62.6
Jiangxi	60.44	57.42	56.02	54.6	53.1	51.62
Shandong	63.05	61.51	61.18	60.58	59.02	57.01
Henan	55.43	53.21	51.71	50.16	48.5	46.85
Hubei	62.89	61	60.3	59.3	58.1	56.85
Hunan	58.76	57.22	56.02	54.62	52.75	50.89
Guangdong	74.15	71.4	70.7	69.85	69.2	68.71
Guangxi	54.2	51.09	50.22	49.21	48.08	47.06
Hainan	60.27	59.23	59.06	58.04	56.78	55.12
Chongqing	69.46	66.8	65.5	64.08	62.6	60.94
Sichuan	56.73	53.79	52.29	50.79	49.21	47.69
Guizhou	53.15	49.02	47.52	46.02	44.15	42.01
Yunnan	50.05	48.91	47.81	46.69	45.03	43.33
Tibet	35.73	31.54	31.14	30.89	29.56	27.74
Shanxi	62.66	59.43	58.13	56.79	55.34	53.92
Gansu	52.23	48.49	47.69	46.39	44.69	43.19
Qinghai	60.08	55.52	54.47	53.07	51.63	50.3
Ningxia	64.96	59.86	58.88	57.98	56.29	55.23
Xinjiang	56.53	51.87	50.91	49.38	48.35	47.23
