# Supplementary material for: MCMCINLA estimation of varying coefficient spatial lag model—A study of China’s economic development in the context of population aging
Source: PLoS One. 2023 May 15;18(5):e0279504. doi: 10.1371/journal.pone.0279504 (PMC10184945; doi:10.1371/journal.pone.0279504)
Supplement: S1 Data — (ZIP) [file pone.0279504.s001.zip › S1 Data/Technology market turnover by region.xlsx]

## Sheet: Sheet1
	2020	2019	2018	2017	2016	2015
Beijing	63161622	56952843	49578246	44868872	39409752	34538855
Tianjin	10895598	9092549	6855875	5514411	5526361	5034369
Hebei	5549646	3811904	2759840	889245	589959	395438
Shanxi	449791	1095227	1507567	941471	425622	512007
Inner Mongolia	359540	224793	198398	196087	120492	153872
Liaoning	6328126	5575904	4744910	3858317	3232180	2674927
Jilin	4621541	4741327	3419460	2199199	1164198	264697
Heilongjiang	2652015	2328823	1659200	1467121	1258091	1272637
Shanghai	15832248	14223539	12251857	8106177	7809858	6637838
Jiangsu	20878468	14715193	9914475	7784223	6356425	5729178
Zhejiang	14033228	8880078	5906641	3247310	1983716	980966
Anhui	6595728	4496068	3213131	2495697	2173748	1904669
Fujian	1635367	1395883	845235	754634	432204	521448
Jiangxi	2334099	1486137	1158231	962096	790077	648484
Shandong	19038906	11100178	8199520	5116448	3959453	3075545
Henan	3797786	2318885	1492840	768528	587075	450442
Hubei	16658080	14298358	12040937	10330773	9038371	7893407
Hunan	7359497	4906932	2816126	2031915	1056287	1050578
Guangdong	32672142	22230844	13654186	9370755	7581650	6625775
Guangxi	916691	775572	614077	394228	339922	73132
Hainan	201902	91077	69407	41079	34431	21861
Chongqing	1177865	566518	1883529	513581	1471870	572366
Sichuan	12445928	12119539	9967010	4058307	2993006	2823202
Guizhou	2491150	2271758	1710975	807409	204437	259626
Yunnan	499498	827040	894879	847625	582559	518364
Tibet	7783	9577	394	440
Shanxi	17587198	14673473	11252908	9209395	8027887	7218211
Gansu	2331559	1964171	1808778	1629587	1506615	1296958
Qinghai	105626	90969	793553	677186	569190	468849
Ningxia	168054	149033	121058	66679	40526	35202
Xinjiang	151123	78214	39215	57554	42755	30322
