# Supplementary material for: MCMCINLA estimation of varying coefficient spatial lag model—A study of China’s economic development in the context of population aging
Source: PLoS One. 2023 May 15;18(5):e0279504. doi: 10.1371/journal.pone.0279504 (PMC10184945; doi:10.1371/journal.pone.0279504)
Supplement: S1 Data — (ZIP) [file pone.0279504.s001.zip › S1 Data/Total import and export of goods by region.xlsx]

## Sheet: Sheet1
	2020	2019	2018	2017	2016	2015
Beijing	23313	28689.7	27185.5	21943.7	186490024	31944057
Tianjin	7367.9	7346.1	8080.2	7645.1	67763070	11428280
Hebei	4456.8	4002.1	3553.2	3378.8	30782342	5151375
Shanxi	1504.3	1447.9	1369.1	1162.8	11001220	1468132
Inner Mongolia	1054.2	1097.5	1034.7	940.9	7686794	1273115
Liaoning	6569.2	7259.2	7557.7	6748.9	57118583	9594713
Jilin	1282.3	1302.8	1363.1	1255	12176220	1887739
Heilongjiang	1539.2	1866.9	1749.5	1281.7	10938435	2101203
Shanghai	34872.7	34054	34012.1	32242.9	286623064	44924072
Jiangsu	44503.6	43383.1	43793.5	39997.5	336143161	54556045
Zhejiang	33848.5	30838.2	28511.6	25605.1	222072467	34678383
Anhui	5451.5	4737.2	4141.9	3657.2	29360606	4784453
Fujian	14098.1	13309.3	12345.6	11590	103454153	16884593
Jiangxi	4024.6	3510	3161.7	3011.1	26384489	4239960
Shandong	22130.3	20471	19302.9	17923.4	154765718	24060780
Henan	6678.8	5715.5	5511.7	5233.9	47138464	7378056
Hubei	4305.2	3845.9	3485.8	3136.3	25995660	4555458
Hunan	4884.9	4340	3075.7	2433.9	17405442	2930180
Guangdong	70871.1	71487.7	71602.1	68168.8	631005168	102249568
Guangxi	4869.8	4696	4104.4	3912.4	31524433	5109055
Hainan	936.3	905.8	848.2	702.8	7494310	1396697
Chongqing	6513.6	5791.8	5221	4508.1	41391541	7446685
Sichuan	8088.6	6789.8	5946.7	4604.9	32614467	5118856
Guizhou	546.7	453.2	500.9	551.3	3756374	1222142
Yunnan	2692.8	2323.7	1970.6	1582.5	13169123	2449128
Tibet	21.3	48.8	47.5	58.7	516794	91384
Shanxi	3777.6	3514.9	3513.2	2719.2	19768104	3049850
Gansu	382.4	380.4	395.4	326.1	4497259	795202
Qinghai	23	37.6	48.2	44.5	1008718	193447
Ningxia	123.4	240.7	248.9	341.5	2151746	373926
Xinjiang	1483.4	1640.8	1325.5	1392.3	11666674	1966940
