# Supplementary material for: MCMCINLA estimation of varying coefficient spatial lag model—A study of China’s economic development in the context of population aging
Source: PLoS One. 2023 May 15;18(5):e0279504. doi: 10.1371/journal.pone.0279504 (PMC10184945; doi:10.1371/journal.pone.0279504)
Supplement: S1 Data — (ZIP) [file pone.0279504.s001.zip › S1 Data/Total import and export of goods of foreign-invested enterprises by region.xlsx]

## Sheet: Sheet1
	2020	2019	2018	2017	2016	2015
Beijing	54345851	51134656	47849613	44574006	42564414	6516180
Tianjin	38171335	36758178	39191900	40566360	37286963	6723518
Hebei	5982372	5915954	6523679	7160305	7373994	1398362
Shanxi	8706153	8235096	8070302	6877104	6765743	760652
Inner Mongolia	643401	654333	727938	709314	663052	131844
Liaoning	25322869	30125900	32755930	28779476	25574363	4133559
Jilin	6372074	6007651	6827457	6769759	6157451	936220
Heilongjiang	1159683	1264012	1335255	1697760	718454	121498
Shanghai	225133722	218403214	219407781	214808063	189078228	30070260
Jiangsu	250025680	258621359	269334963	255065447	215192549	33729768
Zhejiang	54328372	56878466	57332947	54783786	49658985	8414230
Anhui	15506153	13477265	12808271	11492145	8705056	1277364
Fujian	39206569	42737675	44829023	43706907	38930521	6651711
Jiangxi	9054135	9257166	9329148	8742859	7684171	1276557
Shandong	48838590	51571433	56565327	57008628	54455027	9262136
Henan	41010046	35430401	35623098	35923487	32811096	5209086
Hubei	8561824	9286916	8965703	8242174	7022129	1228564
Hunan	5385711	5465036	6004405	5572358	4151231	623785
Guangdong	278808064	299685137	323923603	319212993	310476463	54274783
Guangxi	7818967	7680481	10492886	9569189	6430495	1034136
Hainan	3046905	5068692	5883614	4607535	4777874	1054274
Chongqing	34974456	33408461	29498655	26284544	22026562	3609062
Sichuan	57196988	45657605	38932746	31366996	20660624	2673753
Guizhou	248795	473532	1443591	1734144	200844	26656
Yunnan	513859	546995	389815	297682	321102	50367
Tibet	14182	511	646	372	60
Shanxi	24025846	22942305	24194484	18826707	14252495	2092215
Gansu	47895	34716	21930	21207	16954	3746
Qinghai	4471	3499	3137	9617	2746	1328
Ningxia	208655	381555	465974	429868	295611	37308
Xinjiang	100093	120185	109879	97969	128785	25142
